# Supplementary material for: Genomic Analysis of LEA Genes in Carica papaya and Insight into Lineage-Specific Family Evolution in Brassicales
Source: Life (Basel). 2022 Sep 19;12(9):1453. doi: 10.3390/life12091453 (PMC9502557; doi:10.3390/life12091453)
Supplement: Supplementary file 1 [file life-12-01453-s001.zip]

Archive with 6 entries (6 files):
- Figure S3.jpg
- Table S2.xlsx
- Figure S2.jpg
- Figure S1.jpg
- Table S1.xlsx
- Table S3.xlsx
