# Supplementary material for: Genomic Analysis of LEA Genes in Carica papaya and Insight into Lineage-Specific Family Evolution in Brassicales
Source: Life (Basel). 2022 Sep 19;12(9):1453. doi: 10.3390/life12091453 (PMC9502557; doi:10.3390/life12091453)
Supplement: Supplementary file 1 [file life-12-01453-s001.zip › Table S2.xlsx]

## Sheet: Sheet1
Table S2 Detailed information of transcriptome data used in this study.
Treatment	Replicate	SRA accession no.	Run	Tissue	Read no.
Fully expanded mature leaf 1, dark green in color	Replicate 1	SRX2697676	SRR5405097	Leaf	4487415
Fully expanded mature leaf 2, dark green in color	Replicate 2	SRX3420307	SRR6320584	Leaf	3497016
Immature flesh 1 of green stage fruit, white in color, S1	Replicate 1	SRX2697675	SRR5405096	Flesh	3639087
Immature flesh 2 of green stage fruit, white in color, S1	Replicate 2	SRX3420429	SRR6320462	Flesh	7858019
Immature fruit flesh of green stage fruit, white in color, S2	Replicate 1	SRX2697674	SRR5405095	Flesh	8956831
Immature fruit flesh of green stage fruit, white in color, S3	Replicate 1	SRX2697673	SRR5405094	Flesh	9357931
Mature flesh 1 of color break stage fruit, yellow in color, S4	Replicate 1	SRX2697672	SRR5405093	Flesh	4577913
Mature flesh 2 of color break stage fruit, yellow in color, S4	Replicate 2	SRX3420428	SRR6320463	Flesh	8483348
Phloem sap 1 from well-watered plants	Replicate 1	SRX4065608	SRR7145707	Sap	27805197
Phloem sap 2 from well-watered plants	Replicate 2	SRX4065607	SRR7145708	Sap	37912534
Root 1 from well-watered plants	Replicate 1	SRX4065610	SRR7145705	Root	47387690
Root 2 from well-watered plants	Replicate 2	SRX4065609	SRR7145706	Root	36666468
Leaf 1 from well-watered plants	Replicate 1	SRX4065612	SRR7145703	Leaf	42292905
Leaf 2 from well-watered plants	Replicate 2	SRX4065611	SRR7145704	Leaf	43896258
Phloem sap 1 from plants after 10 days of no watering	Replicate 1	SRX4065614	SRR7145701	Sap	32528720
Phloem sap 2 from plants after 10 days of no watering	Replicate 2	SRX4065613	SRR7145702	Sap	39861192
Root 1 from plants after 10 days of no watering	Replicate 1	SRX4065616	SRR7145699	Root	32723799
Root 2 from plants after 10 days of no watering	Replicate 2	SRX4065615	SRR7145700	Root	31347259
Leaf 1 from plants after 10 days of no watering	Replicate 1	SRX4065600	SRR7145715	Leaf	22994548
Leaf 2 from plants after 10 days of no watering	Replicate 2	SRX4065599	SRR7145716	Leaf	39835409
Phloem sap 1 from plants after 20 days of no watering	Replicate 1	SRX4065602	SRR7145713	Sap	30694925
Phloem sap 2 from plants after 20 days of no watering	Replicate 2	SRX4065601	SRR7145714	Sap	31872909
Root 1 from plants after 20 days of no watering	Replicate 1	SRX4065604	SRR7145711	Root	33133317
Root 2 from plants after 20 days of no watering	Replicate 2	SRX4065603	SRR7145712	Root	26405792
Leaf 1 from plants after 20 days of no watering	Replicate 1	SRX4065606	SRR7145709	Leaf	35290183
Leaf 2 from plants after 20 days of no watering	Replicate 2	SRX4065605	SRR7145710	Leaf	28428375
Apical bud from one-year-old hermaphrodite plants	Replicate 1	-	-	Apical bud	29548606
Petiole from one-year-old hermaphrodite plants	Replicate 1	-	-	Petiole	26585561
Vein from one-year-old hermaphrodite plants	Replicate 1	-	-	Vein	28201672
Male flower from one-year-old hermaphrodite plants	Replicate 1	-	-	Male flower	25750647
Female flower from one-year-old hermaphrodite plants	Replicate 1	-	-	Female flower	27432671
Fruit from one-year-old hermaphrodite plants	Replicate 1	-	-	Fruit fresh	26373272
Peel from one-year-old hermaphrodite plants	Replicate 1	-	-	Peel	26168277
Seed from one-year-old hermaphrodite plants	Replicate 1	-	-	Seed	22704567
4℃ low temperature-treated leaf 1 for 0 h	Replicate 1	-	-	Leaf	44800958
4℃ low temperature-treated leaf 2 for 0 h	Replicate 2	-	-	Leaf	54890622
4℃ low temperature-treated leaf 3 for 0 h	Replicate 3	-	-	Leaf	52048840
4℃ low temperature-treated leaf 1 for 7 h	Replicate 1	-	-	Leaf	53771122
4℃ low temperature-treated leaf 2 for 7 h	Replicate 2	-	-	Leaf	60607798
4℃ low temperature-treated leaf 3 for 7 h	Replicate 3	-	-	Leaf	58013194
4℃ low temperature-treated leaf 1 for 21 h	Replicate 1	-	-	Leaf	65810484
4℃ low temperature-treated leaf 2 for 21 h	Replicate 2	-	-	Leaf	67255732
4℃ low temperature-treated leaf 3 for 21 h	Replicate 3	-	-	Leaf	50506418
4℃ low temperature-treated leaf 1 for 40 h	Replicate 1	-	-	Leaf	56186790
4℃ low temperature-treated leaf 2 for 40 h	Replicate 2	-	-	Leaf	53917398
4℃ low temperature-treated leaf 3 for 40 h	Replicate 3	-	-	Leaf	63257306
Leaf 1 from control of 0 d	Replicate 1	-	-	Leaf	62027480
Leaf 2 from control of 0 d	Replicate 2	-	-	Leaf	53383054
Leaf 3 from control of 0 d	Replicate 3	-	-	Leaf	40220788
300 mmol/L NaCl-treated leaf 1 for 10 d	Replicate 1	-	-	Leaf	44950934
300 mmol/L NaCl-treated leaf 2 for 10 d	Replicate 2	-	-	Leaf	41941956
300 mmol/L NaCl-treated leaf 3 for 10 d	Replicate 3	-	-	Leaf	47175106
300 mmol/L NaCl-treated leaf 1 for 15 d	Replicate 1	-	-	Leaf	49565378
300 mmol/L NaCl-treated leaf 2 for 15 d	Replicate 2	-	-	Leaf	63519492
300 mmol/L NaCl-treated leaf 3 for 15 d	Replicate 3	-	-	Leaf	41457232
300 mmol/L NaCl-treated leaf 1 for 20 d	Replicate 1	-	-	Leaf	61316160
300 mmol/L NaCl-treated leaf 2 for 20 d	Replicate 2	-	-	Leaf	45866354
300 mmol/L NaCl-treated leaf 3 for 20 d	Replicate 3	-	-	Leaf	69940016
