# Supplementary material for: Genomic Analysis of LEA Genes in Carica papaya and Insight into Lineage-Specific Family Evolution in Brassicales
Source: Life (Basel). 2022 Sep 19;12(9):1453. doi: 10.3390/life12091453 (PMC9502557; doi:10.3390/life12091453)
Supplement: Supplementary file 1 [file life-12-01453-s001.zip › Table S1.xlsx]

## Sheet: Sheet1
Table S1 Detailed information of LEA genes present in papaya, horseradish tree, spider flower, castor bean, and arabidopsis.
Family	Gene name	Locus	Position	Alternative splicing1	Duplicate	Mode2
LEA_1	CpLEA1-1	sunset05G0006380	Chr5:4669532..4669984(-)	-	-	-
	CpLEA1-2	sunset05G0013060	Chr5:16073839..16074385(-)	-	-	-
	CpLEA1-3	sunset08G0019430	Chr8:34419198..34420117(+)	Yes	-	-
LEA_2	CpLEA2-1	sunset05G0003590	Chr5:2338646..2341311(-)	Yes	CpLEA2-4	Transposed
	CpLEA2-2	sunset05G0009060	Chr5:7662048..7663522(-)	Yes	CpLEA2-3	Tandem
	CpLEA2-3	sunset05G0009070	Chr5:7677270..7678870(-)	Yes	CpLEA2-4	Tandem
	CpLEA2-4	sunset05G0009080	Chr5:7696904..7699077(-)	Yes
LEA_3	CpLEA3-1	sunset03G0023320	Chr3:33206224..33206968(+)	-	-	-
	CpLEA3-2	sunset04G0017920	Chr4:25726887..25727349(+)	Yes	-	-
	CpLEA3-3	sunset05G0003680	Chr5:2374912..2375316(-)	Yes	CpLEA3-1	WGD
	CpLEA3-4	sunset05G0018090	Chr5:34355340..34355750(-)	Yes	CpLEA3-5	Transposed
	CpLEA3-5	sunset06G0002130	Chr6:1363968..1365021(+)	-	-	-
LEA_4	CpLEA4-1	sunset01G0016400	Chr1:16032214..16038728(-)	-	-	-
	CpLEA4-2	sunset03G0025310	Chr3:35028565..35030809(+)	-	-	-
	CpLEA4-3	sunset05G0000220	Chr5:147285..147959(+)	-	-	-
	CpLEA4-4	sunset07G0004690	Chr7:3596218..3596993(-)	-	-	-
	CpLEA4-5	sunset08G0016230	Chr8:32001227..32002269(+)	Yes	-	-
LEA_5	CpLEA5-1	sunset02G0011780	Chr2:21504574..21504941(-)	-
	CpLEA5-2	sunset08G0009640	Chr8:24399364..24399773(-)	-	CpLEA5-1	WGD
LEA_6	CpLEA6-1	sunset01G0017510	Chr1:17360394..17360687(-)	-	-	-
	CpLEA6-2	sunset04G0003310	Chr2:33206224..33206968(+)	-	-	-
DHN	CpDHN1	sunset01G0014930	Chr1:14569428..14570813(+)	Yes	-	-
	CpDHN2	sunset04G0004410	Chr4:3548503..3549043(+)	-	-	-
	CpDHN3	sunset06G0003520	Chr6:2520745..2521528(+)	Yes	-	-
	CpDHN4	sunset06G0021280	Chr6:33849591..33849872(+)	Yes	-	-
SMP	CpSMP1	sunset03G0005590	Chr3:3686945..3688290(-)	-	-	-
	CpSMP2	sunset03G0027120	Chr3:36501599..36502402(+)	-	CpSMP1	WGD
	CpSMP3	sunset06G0024460	Chr6:3686945..3688290(-)	-	CpSMP1	Transposed
LEA_1	MoLEA1-1	-	Scf7180000004763:5265917..5266393(+)	-	-	-
	MoLEA1-2	-	Scf7180000004763:14174..14632(+)	-	-	-
	MoLEA1-3	-	Scf7180000006479:3656149..3656826(+)	-	-	-
LEA_2	MoLEA2-1	-	Scf7180000004750:100045..101359(-)		MoLEA2-2	Transposed
	MoLEA2-2	-	Scf7180000006520:1378389..1379305(+)		-	-
LEA_3	MoLEA3-1	-	Scf7180000004762:4232646..4233657(-)	-	-	-
	MoLEA3-2	-	Scf7180000006390:2916100..2916491(+)	-	-	-
	MoLEA3-3	-	Scf7180000006520:3600419..3600972(-)	-	MoLEA3-1	WGD
	MoLEA3-4	-	Scf7180000006457:245929..246399(+)	-	MoLEA3-5	Transposed
	MoLEA3-5	-	Scf7180000006434:3749403..3749951(-)	-	-	-
LEA_4	MoLEA4-1	-	Scf7180000004717:2238547..2240840(+)	-	-	-
	MoLEA4-2	-	Scf7180000006520:6584006..6586371(-)	-	-	-
	MoLEA4-3	-	Scf7180000004762:2435396..2436650(-)	-	-	-
	MoLEA4-4	-	Scf7180000006404:5647204..5648006(-)	-	-	-
	MoLEA4-5	-	Scf7180000004751:2087327..2088189(-)	-	-	-
	MoLEA4-6	-	Scf7180000004794:5161874..5163629(-)	-	-	-
LEA_5	MoLEA5-1	-	Scf7180000006467:2685472..2685878(-)	-	-	-
	MoLEA5-2	-	Scf7180000004751:4610328..4610806(+)	-	-	-
	MoLEA5-3	-	Scf7180000004751:4613803..4613345(-)		MoLEA5-2	Tandem
LEA_6	MoLEA6-1	-	Scf7180000004715:8012554..8012829(-)	-	-	-
	MoLEA6-2	-	Scf7180000004794:3655803..3656177(+)	-	-	-
DHN	MoDHN1	-	Scf7180000004827:792480..793198(+)	-	-	-
	MoDHN2	-	Scf7180000004794:5389744..5390265(+)	-	-	-
	MoDHN3	-	Scf7180000006434:1783613..1784374(-)	-	-	-
	MoDHN4	-	Scf7180000006633:2492390..2492665(-)	-	-	-
	MoDHN5	-	Scf7180000004777:896891..897301(-)	-	-	-
SMP	MoSMP1	-	Scf7180000004716:654747..655856(-)	-	-	-
	MoSMP2	-	Scf7180000006520:5075653..5076623(-)	-	MoSMP1	WGD
	MoSMP3	-	Scf7180000006633:250662..251854(+)	-	MoSMP1	Transposed
LEA_1	ThLEA1-1	LOC104814440	Scf21:1595379..1595981(+)	-	-	-
	ThLEA1-2	LOC104807957	Scf132:252334..253347(-)	-	ThLEA1-1	WGD
	ThLEA1-3	LOC104826769	Scf5:3847696..3848558(+)	-	-	-
	ThLEA1-4	LOC104799298	Scf6:3397459..3398412(-)	-	ThLEA1-3	WGD
LEA_2	ThLEA2-1	LOC104802350	Scf8:1558067..1559945(+)	-	-	-
	ThLEA2-2	LOC104804361	Scf10:3772848..3774750(+)	-	ThLEA2-1	WGD
	ThLEA2-3	LOC104817321	Scf27:1199110..1200505(+)	-	-	-
	ThLEA2-4	LOC104827606	Scf52:245320..246767(+)	-	ThLEA2-3	WGD
	ThLEA2-5	LOC104817042	Scf26:2308513..2309370(+)	-	ThLEA2-3	WGD
	ThLEA2-6	LOC104801390	Scf7:4468040..4468619(-)	-	ThLEA2-3	WGD
	ThLEA2-7	LOC104816436	Scf25:1435946..1437937(+)	-	ThLEA2-3	Dispersed
LEA_3	ThLEA3-1	LOC104820291	Scf30:534699..536112(-)	-	-	-
	ThLEA3-2	-	Scf20:2633465..2634646(+)	-	-	-
	ThLEA3-3	LOC104817485	Scf27:1949324..1951150(-)	-	-	-
	ThLEA3-4	LOC104801278	Scf7:4031518..4032517(+)	-	ThLEA3-3	WGD
	ThLEA3-5	LOC104813941	Scf20:2506089..2506722(+)	-	-	-
LEA_4	ThLEA4-1	LOC104800129	Scf65:205877..207914(+)	-	-	-
	ThLEA4-2	LOC104802251	Scf8:1186203..1188622(-)	-	-	-
	ThLEA4-3	LOC104824877	Scf1:5135126..5136762(+)	-	-	-
	ThLEA4-4	LOC104827498	Scf50:437986..440095(-)	-	-	-
	ThLEA4-5	LOC104804230	Scf9:3508921..3510512(-)	-	-	-
	ThLEA4-6	LOC104807843	Scf13:1346852..1348779(-)	-	ThLEA4-5	WGD
LEA_5	ThLEA5-1	LOC104810109	Scf17:2845711..2848082(-)	-	-	-
	ThLEA5-2	LOC104824322	Scf4:5926337..5927346(-)	-	ThLEA5-1	WGD
LEA_6	ThLEA6-1	LOC104806914	Scf12:3598358..3598762(+)	-	-	-
	ThLEA6-2	LOC104819870	Scf3:7057006..7057770(+)	-	-	-
DHN	ThDHN1	LOC104809672	Scf1:3969607..3970771(-)	-	-	-
	ThDHN2	LOC104813763	Scf20:1694135..1695221(+)	-	ThDHN1	WGD
	ThDHN3	LOC104821305	Scf33:464213..465084(+)	-	-	-
	ThDHN4	LOC104804123	Scf9:3092401..3093374(-)	-	-	-
	ThDHN5	LOC104824806	Scf41:565234..566566(-)	-	ThDHN4	WGD
	ThDHN6	LOC104805776	Scf11:3355267..3356042(-)	-	ThDHN7	Dispersed
	ThDHN7	LOC104824742	Scf41:284131..284965(+)	-	-	-
	ThDHN8	LOC104813170	Scf2:9014207..9015309(+)	-	ThDHN7	Dispersed
	ThDHN9	LOC104814961	Scf1:6263635..6264682(+)	-	-	-
SMP	ThSMP1	LOC104822517	Scf36:385322..386977(+)	-	-	-
	ThSMP2	LOC104802234	Scf8:1101037..1102950(-)	-	ThSMP1	Transposed
	ThSMP3	LOC104825994	Scf5:666972..668613(+)	-	-	-
	ThSMP4	LOC104801237	Scf7:1101037..1102950(-)	-	ThSMP3	WGD
LEA_1	RcLEA1-1	29709.t000067	Scf29709:341320..342057(+)	-	-	-
	RcLEA1-2	29827.t000021	Scf29827:129774..130286(-)	-	-	-
	RcLEA1-3	-	Scf27843:50532..50782(-)	-	-	-
LEA_2	RcLEA2-1	30174.t000067	Scf30174:2085858..2086835(+)	-	-	-
	RcLEA2-2	28266.t000001	Scf28266:9136..11011(-)	-	RcLEA2-1	Transposed
LEA_3	RcLEA3-1	29986.t000048	Scf29986:302138..303497(+)	-	-	-
	RcLEA3-2	30063.t000031	Scf30063:364619..364810(+)	-	-	-
	RcLEA3-3	28152.t000020	Scf28152:109460..110884(-)	-	-	-
	RcLEA3-4	29308.t000013	Scf29308:92273..92630(-)	-	-	-
	RcLEA3-5	29726.t000176	Scf29726:990886..991657(+)	-	-	-
LEA_4	RcLEA4-1	29634.t000073	Scf29634:454950..456980(+)	-	-	-
	RcLEA4-2	29646.t000036	Scf29646:232856..235349(+)	-	-	-
	RcLEA4-3	29841.t000070	Scf29841:449939..450546(-)	-	-	-
	RcLEA4-4	29889.t000167	Scf29889:882995..883835(-)	-	-	-
	RcLEA4-5	29815.t000007	Scf29815:47539..49391(+)	-	-	-
LEA_5	RcLEA5-1	29814.t000016	Scf29814:99789..100241(-)	-	-	-
	RcLEA5-2	29601.t000020	Scf29601:145142..146539(+)	-	RcLEA5-1	Dispersed
LEA_6	RcLEA6-1	29804.t000074	Scf29804:989794..990036(-)	-	RcLEA6-2	Transposed
	RcLEA6-2	29172.t000013	Scf29172:85128..85418(+)	-	-	-
DHN	RcDHN1	30170.t000735	Scf30170:3941002..3942121(-)	-	-	-
	RcDHN2	29634.t000017	Scf29634:123698..124230(-)	-	-	-
	RcDHN3	29634.t000016	Scf29634:121353..122286(-)	-	RcDHN2	Tandem
	RcDHN4	30131.t000233	Scf30131:1413031..1413915(+)	-	-	-
	RcDHN5	30072.t000037	Scf30072:255782..256446(+)	-	-	-
SMP	RcSMP1	29647.t000066	Scf29647:428022..429153(+)	-	-	-
	RcSMP2	29647.t000065	Scf29647:425995..427362(-)	-	RcSMP1	Tandem
	RcSMP3	29844.t000127	Scf29844:764694..765903(+)	-	RcSMP1	Dispersed
	RcSMP4	30128.t000107	Scf30128:305642..306644(-)	-	RcSMP1	WGD
LEA_1	AtLEA6	AT1G32560	Chr1:11774484..11775442(+)	-	-	-
	AtLEA18	AT2G35300	Chr2:14862779..14863412(-)	-	AtLEA6	Alpha WGD
	AtLEA46	AT5G06760	Chr5:2089445..2090430(-)	-	-	-
LEA_2	AtLEA1	AT1G01470	Chr1:171525..172948(-)	-	-	-
	AtLEA26	AT2G44060	Chr2:18226263..18228293(+)	Yes	AtLEA1	Dispersed
	AtLEA27	AT2G46140	Chr2:18958999..18960645(+)	-	AtLEA1	Beta WGD
LEA_3	AtLEA2	AT1G02820	Chr1:623656..624567(-)	-	-	-
	AtLEA37	AT3G53770	Chr3:19923304..19924113(+)	Yes	-	-
	AtLEA38	AT4G02380	Chr4:1046042..1047105(-)	Yes	AtLEA2	Alpha WGD
	AtLEA41	AT4G15910	Chr4:9028262..9029477(+)	-	AtLEA2	Gamma WGD
LEA_4	AtLEA7	AT1G52690	Chr1:19619724..19621534(+)	Yes	-	-
	AtLEA9	AT1G72100	Chr1:27127170..27128978(+)	-	AtLEA48	Dispersed
	AtLEA13	AT2G18340	Chr2:7969298..7971114(+)	Yes	-	-
	AtLEA11	AT2G03740	Chr2:1142725..1143988(-)	-	-	-
	AtLEA12	AT2G03850	Chr2:1175581..1176802(+)	-	AtLEA11	Transposed
	AtLEA19	AT2G36640	Chr2:15356830..15358619(-)	Yes	AtLEA13	Dispersed
	AtLEA23	AT2G42530	Chr2:17708593..17710433(-)	-	AtLEA12	Dispersed
	AtLEA24	AT2G42540	Chr2:17710441..17712330(-)	Yes	AtLEA23	Tandem
	AtLEA25	AT2G42560	Chr2:17714638..17716912(-)	-	-	-
	AtLEA28	AT3G02480	Chr3:512220..513036(+)	-	-	-
	AtLEA29	AT3G15670	Chr3:5309886..5310988(-)	-	AtLEA7	Alpha WGD
	AtLEA30	AT3G17520	Chr3:5999174..6000447(-)	-	-	-
	AtLEA36	AT3G53040	Chr3:19664629..19666497(-)	-	AtLEA19	Alpha WGD
	AtLEA39	AT4G13230	Chr4:7675653..7676808(-)	-	-	-
	AtLEA40	AT4G13560	Chr4:7879558..7883926( -)	Yes	AtLEA7	Transposed
	AtLEA42	AT4G21020	Chr4:11228187..11229616(+)	-	-	-
	AtLEA43	AT4G36600	Chr4:17263564..17265172(+)	Yes	AtLEA13	Alpha WGD
	AtLEA48	AT5G44310	Chr5:17847781..17849536(-)	Yes	AtLEA42	Alpha WGD
LEA_5	AtLEA20	AT2G40170	Chr2:16779552..16780368(-)	-	-	-
	AtLEA35	AT3G51810	Chr3:19214722..19215831(+)	Yes	AtLEA20	Dispersed
LEA_6	AtLEA15	AT2G23110	Chr2:9840456..9841366(+)	Yes	-	-
	AtLEA16	AT2G23120	Chr2:9841842..9842634(+)	-	AtLEA15	Tandem
	AtLEA17	AT2G33690	Chr2:14252154..14252643(+)	-	AtLEA15	Transposed
DHN	AtLEA4	AT1G20440	Chr1:7084409..7086873(-)	-	-	-
	AtLEA5	AT1G20450	Chr1:7087903..7089606(-)	Yes	AtLEA4	Tandem
	AtLEA8	AT1G54410	Chr1:20309473..20310850(-)	-	-	-
	AtLEA10	AT1G76180	Chr1:28586663..28587931(-)	Yes	AtLEA4	Alpha WGD
	AtLEA14	AT2G21490	Chr2:9205990..9207125(-)	-	-	-
	AtLEA33	AT3G50970	Chr3:18940643..18941611(+)	-	-	-
	AtLEA34	AT3G50980	Chr3:18941925..18942940(+)	-	AtLEA33	Tandem
	AtLEA44	AT4G38410	Chr4:17980678..17981766(+)	-	-	-
	AtLEA45	AT4G39130	Chr4:18228118..18228854(-)	-	AtLEA14	Alpha WGD
	AtLEA51	AT5G66400	Chr5:26518277..26519447(-)	Yes	AtLEA33	Alpha WGD
SMP	AtLEA3	AT1G03120	Chr1:752191..753140(+)	Yes	AtLEA31	Transposed
	AtLEA31	AT3G22490	Chr3:7969681..7970843(-)	-	-	-
	AtLEA32	AT3G22500	Chr3:7971625..7972907(-)	-	AtLEA31	Tandem
	AtLEA47	AT5G27980	Chr5:10015774..10016879(-)	-	AtLEA31	Dispersed
	AtLEA49	AT5G53260	Chr5:21604662..21605674(-)	-	AtLEA50	Tandem
	AtLEA50	AT5G53270	Chr5:21606271..21607297(-)	-	AtLEA31	Dispersed
AtM	AtLEA21	AT2G41260	Chr2:17206452..17207698(+)	Yes	-	-
	AtLEA22	AT2G41280	Chr2:17209697..17210423(+)	-	AtLEA21	Tandem
1 The presence of alternative splicing isoforms in arabidopsis is based on data from Araport11 (https://www.arabidopsis.org/). 2 Duplicated modes in arabidopsis were determined based on studies of Wang et al. (2013) and related references therein.
