# Supplementary material for: Genomic Analysis of LEA Genes in Carica papaya and Insight into Lineage-Specific Family Evolution in Brassicales
Source: Life (Basel). 2022 Sep 19;12(9):1453. doi: 10.3390/life12091453 (PMC9502557; doi:10.3390/life12091453)
Supplement: Supplementary file 1 [file life-12-01453-s001.zip › Table S3.xlsx]

## Sheet: Sheet1
Table S3 Orthologs in representative Brassicaceae plants for 14 arabidopsis-specific LEA genes identified in this study.
Family	Gene name	Locus	Phytozome accession numbers of orthologs identified in representive Brassicaceae plants
			A. lyrata	A. halleri	C. grandiflora	C. rubella	E. salsugineum	B. oleracea	B. rapa
LEA_4	AtLEA7	AT1G52690	AL1G60960	-	Cagra.4237s0002	Carubv10012543m.g	Thhalv10011826m.g Thhalv10011828m.g Thhalv10011831m.g Thhalv10011942m.g Thhalv10012041m.g Thhalv10012076m.g Thhalv10012294m.g	-	-
	AtLEA11	AT2G03740	AL5G13530	Araha.29273s0001	Cagra.0447s0005	Carubv10018064m.g	Thhalv10004969m.g	Bol020048	Brara.B03166
	AtLEA12	AT2G03850	AL5G13670	-	Cagra.2230s0006	Carubv10018657m.g	-	-	-
	AtLEA23	AT2G42530	AL4G41070	Araha.2504s0008	Cagra.0202s0059	Carubv10024283m.g	Thhalv10017395m.g	-	Brara.C02159
	AtLEA24	AT2G42540	AL4G41090	Araha.2504s0009	Cagra.0202s0058	Carubv10024284m.g	-	-	-
	AtLEA28	AT3G02480	AL3G11800	Araha.12420s0001	Cagra.1194s0056	Carubv10015042m.g	-	Bol010669	Brara.C02988
	AtLEA29	AT3G15670	AL3G28330	Araha.3034s0027	Cagra.1336s0010	Carubv10016274m.g	Thhalv10022326m.g	Bol011185 Bol034724	Brara.A03113 Brara.E02573
	AtLEA39	AT4G13230	AL9U10700	Araha.13466s0002	Cagra.2356s0003	Carubv10006345m.g	Thhalv10026897m.g	Bol033519	Brara.H00513
	AtLEA40	AT4G13560	AL7G43170	Araha.25074s0002	Cagra.3182s0001	Carubv10006461m.g	Thhalv10026478m.g	Bol033446 Bol040348	Brara.D00712
DHN	AtLEA44	AT4G38410	AL7G10280	Araha.12526s0002	Cagra.1383s0028	Carubv10005866m.g	Thhalv10026303m.g	Bol033430	Brara.H00486
SMP	AtLEA49	AT5G53260	AL8G27910	Araha.0129s0002	Cagra.0084s0071	Carubv10028222m.g	Thhalv10015357m.g	Bol017171	Brara.B01461 Brara.C01401
	AtLEA50	AT5G53270	-	-	-	Carubv10027585m.g	-	-	-
AtM	AtLEA21	AT2G41260	AL4G39240	-	-	Carubv10024716m.g	Thhalv10017269m.g Thhalv10017768m.g	Bol006915	Brara.D02515 Brara.E00213
	AtLEA22	AT2G41280	-	-	-	-			Brara.E00214
